# Supplementary material for: Comparing the therapeutic potentials of Lactobacillus johnsonii vs. Lactobacillus acidophilus against vulvovaginal candidiasis in female rats: an in vivo study
Source: Front Microbiol. 2023 Jul 17;14:1222503. doi: 10.3389/fmicb.2023.1222503 (PMC10388188; doi:10.3389/fmicb.2023.1222503)
Supplement: Supplementary file 2 [file Data_Sheet_1.xlsx]

## Sheet: Sheet1
EXAMINE VARIABLES=VAR00003 VAR00004 VAR00005 BY VAR00001
/PLOT BOXPLOT STEMLEAF NPPLOT
/COMPARE GROUPS
/STATISTICS DESCRIPTIVES
/CINTERVAL 95
/MISSING LISTWISE
/NOTOTAL.
Explore
group
Case Processing Summary
group		Cases
		Valid		Missing		Total
		N	Percent	N	Percent	N	Percent
IFN-γ (PG/gm)	Group 1	6	1	0	0	6	1
	Group 2	6	1	0	0	6	1
	Group 3	6	1	0	0	6	1
	Group 4	6	1	0	0	6	1
	Group 5	6	1	0	0	6	1
IL4 (PG/gm)	Group 1	6	1	0	0	6	1
	Group 2	6	1	0	0	6	1
	Group 3	6	1	0	0	6	1
	Group 4	6	1	0	0	6	1
	Group 5	6	1	0	0	6	1
IL17 (PG/gm)	Group 1	6	1	0	0	6	1
	Group 2	6	1	0	0	6	1
	Group 3	6	1	0	0	6	1
	Group 4	6	1	0	0	6	1
	Group 5	6	1	0	0	6	1
Descriptives
group				Statistic	Std. Error
IFN-γ (PG/gm)	Group 1	Mean		102.917	3.81256
		95% Confidence Interval for Mean	Lower Bound	93.1162
			Upper Bound	112.717
		5% Trimmed Mean		102.835
		Median		100.15
		Variance		87.2137
		Std. Deviation		9.33883
		Minimum		92.1
		Maximum		115.2
		Range		23.1
		Interquartile Range		18.45
		Skewness		0.522429	0.845154
		Kurtosis		-1.60903	1.74078
	Group 2	Mean		255.767	5.70682
		95% Confidence Interval for Mean	Lower Bound	241.097
			Upper Bound	270.437
		5% Trimmed Mean		255.052
		Median		252.25
		Variance		195.407
		Std. Deviation		13.9788
		Minimum		243.1
		Maximum		281.3
		Range		38.2
		Interquartile Range		19.525
		Skewness		1.46513	0.845154
		Kurtosis		2.23438	1.74078
	Group 3	Mean		315.833	12.917
		95% Confidence Interval for Mean	Lower Bound	282.629
			Upper Bound	349.038
		5% Trimmed Mean		316.809
		Median		323.5
		Variance		1001.09
		Std. Deviation		31.6401
		Minimum		262.5
		Maximum		351.6
		Range		89.1
		Interquartile Range		51.45
		Skewness		-0.969789	0.845154
		Kurtosis		0.754239	1.74078
	Group 4	Mean		150.383	9.82736
		95% Confidence Interval for Mean	Lower Bound	125.121
			Upper Bound	175.645
		5% Trimmed Mean		150.276
		Median		145.35
		Variance		579.462
		Std. Deviation		24.072
		Minimum		121.5
		Maximum		181.2
		Range		59.7
		Interquartile Range		46.2
		Skewness		0.284698	0.845154
		Kurtosis		-1.86981	1.74078
	Group 5	Mean		147.65	9.85051
		95% Confidence Interval for Mean	Lower Bound	122.328
			Upper Bound	172.972
		5% Trimmed Mean		147.806
		Median		148.75
		Variance		582.195
		Std. Deviation		24.1287
		Minimum		114.2
		Maximum		178.3
		Range		64.1
		Interquartile Range		39.2
		Skewness		-0.148891	0.845154
		Kurtosis		-1.45707	1.74078
IL4 (PG/gm)	Group 1	Mean		282.433	9.77049
		95% Confidence Interval for Mean	Lower Bound	257.317
			Upper Bound	307.549
		5% Trimmed Mean		282.243
		Median		285.45
		Variance		572.775
		Std. Deviation		23.9327
		Minimum		253.1
		Maximum		315.2
		Range		62.1
		Interquartile Range		46.125
		Skewness		-0.0377304	0.845154
		Kurtosis		-1.22516	1.74078
	Group 2	Mean		208.317	1.98518
		95% Confidence Interval for Mean	Lower Bound	203.214
			Upper Bound	213.42
		5% Trimmed Mean		208.313
		Median		208.25
		Variance		23.6457
		Std. Deviation		4.86268
		Minimum		201.9
		Maximum		214.8
		Range		12.9
		Interquartile Range		9.3
		Skewness		0.0291166	0.845154
		Kurtosis		-1.2385	1.74078
	Group 3	Mean		145.883	14.3593
		95% Confidence Interval for Mean	Lower Bound	108.972
			Upper Bound	182.795
		5% Trimmed Mean		144.687
		Median		142.75
		Variance		1237.13
		Std. Deviation		35.1729
		Minimum		110.8
		Maximum		202.5
		Range		91.7
		Interquartile Range		59.6
		Skewness		0.731108	0.845154
		Kurtosis		-0.285311	1.74078
	Group 4	Mean		227.867	16.6294
		95% Confidence Interval for Mean	Lower Bound	185.12
			Upper Bound	270.614
		5% Trimmed Mean		226.241
		Median		218.95
		Variance		1659.21
		Std. Deviation		40.7335
		Minimum		183.4
		Maximum		301.6
		Range		118.2
		Interquartile Range		54.975
		Skewness		1.32749	0.845154
		Kurtosis		2.34479	1.74078
	Group 5	Mean		229.167	11.57
		95% Confidence Interval for Mean	Lower Bound	199.425
			Upper Bound	258.908
		5% Trimmed Mean		229.513
		Median		236.3
		Variance		803.191
		Std. Deviation		28.3406
		Minimum		193.5
		Maximum		258.6
		Range		65.1
		Interquartile Range		59.7
		Skewness		-0.501281	0.845154
		Kurtosis		-1.94835	1.74078
IL17 (PG/gm)	Group 1	Mean		381.55	16.1766
		95% Confidence Interval for Mean	Lower Bound	339.967
			Upper Bound	423.133
		5% Trimmed Mean		382.378
		Median		377
		Variance		1570.1
		Std. Deviation		39.6245
		Minimum		320.4
		Maximum		427.8
		Range		107.4
		Interquartile Range		69.375
		Skewness		-0.333076	0.845154
		Kurtosis		-0.205777	1.74078
	Group 2	Mean		547.717	23.7285
		95% Confidence Interval for Mean	Lower Bound	486.721
			Upper Bound	608.713
		5% Trimmed Mean		546.946
		Median		531.25
		Variance		3378.24
		Std. Deviation		58.1226
		Minimum		487.4
		Maximum		621.9
		Range		134.5
		Interquartile Range		122.05
		Skewness		0.575467	0.845154
		Kurtosis		-1.84895	1.74078
	Group 3	Mean		577.267	36.9317
		95% Confidence Interval for Mean	Lower Bound	482.331
			Upper Bound	672.203
		5% Trimmed Mean		579.985
		Median		602.05
		Variance		8183.69
		Std. Deviation		90.4638
		Minimum		426.4
		Maximum		679.2
		Range		252.8
		Interquartile Range		145.475
		Skewness		-0.936557	0.845154
		Kurtosis		0.511723	1.74078
	Group 4	Mean		434.567	11.5477
		95% Confidence Interval for Mean	Lower Bound	404.882
			Upper Bound	464.251
		5% Trimmed Mean		433.43
		Median		426.15
		Variance		800.103
		Std. Deviation		28.2861
		Minimum		407.5
		Maximum		482.1
		Range		74.6
		Interquartile Range		49.325
		Skewness		1.07642	0.845154
		Kurtosis		0.341965	1.74078
	Group 5	Mean		439	15.2581
		95% Confidence Interval for Mean	Lower Bound	399.778
			Upper Bound	478.222
		5% Trimmed Mean		439.533
		Median		437.9
		Variance		1396.85
		Std. Deviation		37.3745
		Minimum		386.9
		Maximum		481.5
		Range		94.6
		Interquartile Range		70.6
		Skewness		-0.178094	0.845154
		Kurtosis		-1.56526	1.74078
Tests of Normality
group		Kolmogorov-Smirnova			Shapiro-Wilk
		Statistic	df	Sig.	Statistic	df	Sig.
IFN-γ (PG/gm)	Group 1	0.243786	6	0.200*	0.895799	6	0.349696
	Group 2	0.22804	6	0.200*	0.862401	6	0.197555
	Group 3	0.242694	6	0.200*	0.937174	6	0.636519
	Group 4	0.219345	6	0.200*	0.921501	6	0.516238
	Group 5	0.229501	6	0.200*	0.939567	6	0.655712
IL4 (PG/gm)	Group 1	0.186513	6	0.200*	0.948323	6	0.726683
	Group 2	0.132803	6	0.200*	0.978076	6	0.941602
	Group 3	0.191431	6	0.200*	0.915136	6	0.471035
	Group 4	0.224693	6	0.200*	0.905113	6	0.405033
	Group 5	0.210965	6	0.200*	0.870747	6	0.229198
IL17 (PG/gm)	Group 1	0.179068	6	0.200*	0.935823	6	0.625754
	Group 2	0.237108	6	0.200*	0.861935	6	0.195905
	Group 3	0.204682	6	0.200*	0.940643	6	0.664383
	Group 4	0.236357	6	0.200*	0.901557	6	0.383216
	Group 5	0.173546	6	0.200*	0.939219	6	0.652916
*. This is a lower bound of the true significance.
a. Lilliefors Significance Correction
IFN-γ (PG/gm)
Stem-and-Leaf Plots
IFN-γ (PG/gm) Stem-and-Leaf Plot for
VAR00001= Group 1
Frequency Stem & Leaf
3.00 9 . 269
1.00 10 . 1
2.00 11 . 35
Stem width: 10.00
Each leaf: 1 case(s)
IFN-γ (PG/gm) Stem-and-Leaf Plot for
VAR00001= Group 2
Frequency Stem & Leaf
1.00 24 . 3
2.00 24 . 68
0.00 25 .
2.00 25 . 69
1.00 Extremes (>=281)
Stem width: 10.00
Each leaf: 1 case(s)
IFN-γ (PG/gm) Stem-and-Leaf Plot for
VAR00001= Group 3
Frequency Stem & Leaf
2.00 2 . 69
3.00 3 . 223
1.00 3 . 5
Stem width: 100.00
Each leaf: 1 case(s)
IFN-γ (PG/gm) Stem-and-Leaf Plot for
VAR00001= Group 4
Frequency Stem & Leaf
3.00 1 . 233
3.00 1 . 578
Stem width: 100.00
Each leaf: 1 case(s)
IFN-γ (PG/gm) Stem-and-Leaf Plot for
VAR00001= Group 5
Frequency Stem & Leaf
3.00 1 . 133
3.00 1 . 667
Stem width: 100.00
Each leaf: 1 case(s)
Normal Q-Q Plots
Detrended Normal Q-Q Plots
IL4 (PG/gm)
Stem-and-Leaf Plots
IL4 (PG/gm) Stem-and-Leaf Plot for
VAR00001= Group 1
Frequency Stem & Leaf
5.00 2 . 55889
1.00 3 . 1
Stem width: 100.00
Each leaf: 1 case(s)
IL4 (PG/gm) Stem-and-Leaf Plot for
VAR00001= Group 2
Frequency Stem & Leaf
2.00 20 . 14
2.00 20 . 79
2.00 21 . 24
Stem width: 10.00
Each leaf: 1 case(s)
IL4 (PG/gm) Stem-and-Leaf Plot for
VAR00001= Group 3
Frequency Stem & Leaf
3.00 1 . 112
2.00 1 . 56
1.00 2 . 0
Stem width: 100.00
Each leaf: 1 case(s)
IL4 (PG/gm) Stem-and-Leaf Plot for
VAR00001= Group 4
Frequency Stem & Leaf
1.00 1 . 8
4.00 2 . 0123
1.00 Extremes (>=302)
Stem width: 100.00
Each leaf: 1 case(s)
IL4 (PG/gm) Stem-and-Leaf Plot for
VAR00001= Group 5
Frequency Stem & Leaf
2.00 1 . 99
2.00 2 . 34
2.00 2 . 55
Stem width: 100.00
Each leaf: 1 case(s)
Normal Q-Q Plots
Detrended Normal Q-Q Plots
IL17 (PG/gm)
Stem-and-Leaf Plots
IL17 (PG/gm) Stem-and-Leaf Plot for
VAR00001= Group 1
Frequency Stem & Leaf
1.00 3 . 2
3.00 3 . 678
2.00 4 . 22
Stem width: 100.00
Each leaf: 1 case(s)
IL17 (PG/gm) Stem-and-Leaf Plot for
VAR00001= Group 2
Frequency Stem & Leaf
2.00 4 . 89
2.00 5 . 23
2.00 6 . 12
Stem width: 100.00
Each leaf: 1 case(s)
IL17 (PG/gm) Stem-and-Leaf Plot for
VAR00001= Group 3
Frequency Stem & Leaf
1.00 4 . 2
2.00 5 . 28
3.00 6 . 137
Stem width: 100.00
Each leaf: 1 case(s)
IL17 (PG/gm) Stem-and-Leaf Plot for
VAR00001= Group 4
Frequency Stem & Leaf
4.00 4 . 0122
2.00 4 . 58
Stem width: 100.00
Each leaf: 1 case(s)
IL17 (PG/gm) Stem-and-Leaf Plot for
VAR00001= Group 5
Frequency Stem & Leaf
1.00 3 . 8
2.00 4 . 12
3.00 4 . 578
Stem width: 100.00
Each leaf: 1 case(s)
Normal Q-Q Plots
Detrended Normal Q-Q Plots
EXAMINE VARIABLES=VAR00008 VAR00010 VAR00012 VAR00014 BY VAR00001
/PLOT BOXPLOT STEMLEAF NPPLOT
/COMPARE GROUPS
/STATISTICS DESCRIPTIVES
/CINTERVAL 95
/MISSING LISTWISE
/NOTOTAL.
Explore
group
Case Processing Summary
group		Cases
		Valid		Missing		Total
		N	Percent	N	Percent	N	Percent
Calculated count (before ttt)	Group 3	6	1	0	0	6	1
	Group 4	6	1	0	0	6	1
	Group 5	6	1	0	0	6	1
Calculated count (1 day after stop tt)	Group 3	6	1	0	0	6	1
	Group 4	6	1	0	0	6	1
	Group 5	6	1	0	0	6	1
Calculated count (3 days after stop of tt)	Group 3	6	1	0	0	6	1
	Group 4	6	1	0	0	6	1
	Group 5	6	1	0	0	6	1
Calculated count (7 days after stop of tt)	Group 3	6	1	0	0	6	1
	Group 4	6	1	0	0	6	1
	Group 5	6	1	0	0	6	1
Descriptivesa,b,c,d
group				Statistic	Std. Error
Calculated count (before ttt)	Group 3	Mean		4166.67	316.93
		95% Confidence Interval for Mean	Lower Bound	3351.97
			Upper Bound	4981.36
		5% Trimmed Mean		4174.07
		Median		4150
		Variance		602667
		Std. Deviation		776.316
		Minimum		3200
		Maximum		5000
		Range		1800
		Interquartile Range		1575
		Skewness		-0.0349107	0.845154
		Kurtosis		-2.26894	1.74078
	Group 4	Mean		4966.67	348.01
		95% Confidence Interval for Mean	Lower Bound	4072.08
			Upper Bound	5861.26
		5% Trimmed Mean		4962.96
		Median		5000
		Variance		726667
		Std. Deviation		852.447
		Minimum		4000
		Maximum		6000
		Range		2000
		Interquartile Range		1850
		Skewness		-0.060269	0.845154
		Kurtosis		-1.78419	1.74078
	Group 5	Mean		4850	579.511
		95% Confidence Interval for Mean	Lower Bound	3360.32
			Upper Bound	6339.68
		5% Trimmed Mean		4833.33
		Median		5000
		Variance		2015000
		Std. Deviation		1419.51
		Minimum		3000
		Maximum		7000
		Range		4000
		Interquartile Range		2425
		Skewness		0.20295	0.845154
		Kurtosis		-0.0948346	1.74078
Calculated count (1 day after stop tt)	Group 3	Mean		4333.33	518.116
		95% Confidence Interval for Mean	Lower Bound	3001.47
			Upper Bound	5665.19
		5% Trimmed Mean		4353.7
		Median		4400
		Variance		1.61067e+06
		Std. Deviation		1269.12
		Minimum		2300
		Maximum		6000
		Range		3700
		Interquartile Range		1750
		Skewness		-0.508024	0.845154
		Kurtosis		0.544492	1.74078
	Group 4	Mean		133.333	16.6667
		95% Confidence Interval for Mean	Lower Bound	90.4903
			Upper Bound	176.176
		5% Trimmed Mean		131.481
		Median		125
		Variance		1666.67
		Std. Deviation		40.8248
		Minimum		100
		Maximum		200
		Range		100
		Interquartile Range		62.5
		Skewness		0.857321	0.845154
		Kurtosis		-0.3	1.74078
	Group 5	Mean		250	31.6228
		95% Confidence Interval for Mean	Lower Bound	168.711
			Upper Bound	331.289
		5% Trimmed Mean		250
		Median		250
		Variance		6000
		Std. Deviation		77.4597
		Minimum		150
		Maximum		350
		Range		200
		Interquartile Range		125
		Skewness		0	0.845154
		Kurtosis		-1.875	1.74078
Calculated count (3 days after stop of tt)	Group 3	Mean		5000	495.984
		95% Confidence Interval for Mean	Lower Bound	3725.03
			Upper Bound	6274.97
		5% Trimmed Mean		4955.56
		Median		4650
		Variance		1476000
		Std. Deviation		1214.91
		Minimum		3800
		Maximum		7000
		Range		3200
		Interquartile Range		2075
		Skewness		0.955608	0.845154
		Kurtosis		-0.0231895	1.74078
	Group 4	Mean		1150	56.2731
		95% Confidence Interval for Mean	Lower Bound	1005.35
			Upper Bound	1294.65
		5% Trimmed Mean		1150
		Median		1150
		Variance		19000
		Std. Deviation		137.84
		Minimum		1000
		Maximum		1300
		Range		300
		Interquartile Range		300
		Skewness		0	0.845154
		Kurtosis		-2.29917	1.74078
	Group 5	Mean		1566.67	190.904
		95% Confidence Interval for Mean	Lower Bound	1075.93
			Upper Bound	2057.4
		5% Trimmed Mean		1579.63
		Median		1700
		Variance		218667
		Std. Deviation		467.618
		Minimum		900
		Maximum		2000
		Range		1100
		Interquartile Range		950
		Skewness		-0.652633	0.845154
		Kurtosis		-1.58806	1.74078
Calculated count (7 days after stop of tt)	Group 3	Mean		4750	629.153
		95% Confidence Interval for Mean	Lower Bound	3132.71
			Upper Bound	6367.29
		5% Trimmed Mean		4722.22
		Median		5000
		Variance		2375000
		Std. Deviation		1541.1
		Minimum		3000
		Maximum		7000
		Range		4000
		Interquartile Range		2875
		Skewness		0.0922101	0.845154
		Kurtosis		-0.701385	1.74078
	Group 4	Mean		416.667	47.7261
		95% Confidence Interval for Mean	Lower Bound	293.983
			Upper Bound	539.35
		5% Trimmed Mean		412.963
		Median		400
		Variance		13666.7
		Std. Deviation		116.905
		Minimum		300
		Maximum		600
		Range		300
		Interquartile Range		225
		Skewness		0.667628	0.845154
		Kurtosis		-0.446163	1.74078
	Group 5	Mean		400	51.6398
		95% Confidence Interval for Mean	Lower Bound	267.256
			Upper Bound	532.744
		5% Trimmed Mean		394.444
		Median		350
		Variance		16000
		Std. Deviation		126.491
		Minimum		300
		Maximum		600
		Range		300
		Interquartile Range		225
		Skewness		0.889391	0.845154
		Kurtosis		-0.78125	1.74078
a. There are no valid cases for Calculated count (before ttt) when group = 1.000. Statistics cannot be computed for this level.
b. There are no valid cases for Calculated count (1 day after stop tt) when group = 1.000. Statistics cannot be computed for this level.
c. There are no valid cases for Calculated count (3 days after stop of tt) when group = 1.000. Statistics cannot be computed for this level.
d. There are no valid cases for Calculated count (7 days after stop of tt) when group = 1.000. Statistics cannot be computed for this level.
Tests of Normalitya,d,e,f
group		Kolmogorov-Smirnovb			Shapiro-Wilk
		Statistic	df	Sig.	Statistic	df	Sig.
Calculated count (before ttt)	Group 3	0.191798	6	0.200*	0.892777	6	0.332996
	Group 4	0.204934	6	0.200*	0.88307	6	0.283452
	Group 5	0.208745	6	0.200*	0.957073	6	0.79692
Calculated count (1 day after stop tt)	Group 3	0.199718	6	0.200*	0.956913	6	0.795663
	Group 4	0.292892	6	0.117487	0.821616	6	0.091135
	Group 5	0.240697	6	0.200*	0.912906	6	0.45579
Calculated count (3 days after stop of tt)	Group 3	0.217752	6	0.200*	0.913522	6	0.459968
	Group 4	0.195083	6	0.200*	0.860591	6	0.191204
	Group 5	0.195081	6	0.200*	0.874046	6	0.242815
Calculated count (7 days after stop of tt)	Group 3	0.231101	6	0.200*	0.902475	6	0.388766
	Group 4	0.22335	6	0.200*	0.907579	6	0.420659
	Group 5	0.285402	6	0.137964	0.831142	6	0.109908
*. This is a lower bound of the true significance.
a. There are no valid cases for Calculated count (before ttt) when group = 1.000. Statistics cannot be computed for this level.
b. Lilliefors Significance Correction
d. There are no valid cases for Calculated count (1 day after stop tt) when group = 1.000. Statistics cannot be computed for this level.
e. There are no valid cases for Calculated count (3 days after stop of tt) when group = 1.000. Statistics cannot be computed for this level.
f. There are no valid cases for Calculated count (7 days after stop of tt) when group = 1.000. Statistics cannot be computed for this level.
Calculated count (before ttt)
Stem-and-Leaf Plots
Calculated count (before ttt) Stem-and-Leaf Plot for
VAR00001= Group 3
Frequency Stem & Leaf
3.00 3 . 258
1.00 4 . 5
2.00 5 . 00
Stem width: 1000.00
Each leaf: 1 case(s)
Calculated count (before ttt) Stem-and-Leaf Plot for
VAR00001= Group 4
Frequency Stem & Leaf
2.00 4 . 00
3.00 5 . 008
1.00 6 . 0
Stem width: 1000.00
Each leaf: 1 case(s)
Calculated count (before ttt) Stem-and-Leaf Plot for
VAR00001= Group 5
Frequency Stem & Leaf
2.00 0 . 33
4.00 0 . 5557
Stem width: 10000.00
Each leaf: 1 case(s)
Normal Q-Q Plots
Detrended Normal Q-Q Plots
Calculated count (1 day after stop tt)
Stem-and-Leaf Plots
Calculated count (1 day after stop tt) Stem-and-Leaf Plot for
VAR00001= Group 3
Frequency Stem & Leaf
1.00 2 . 3
2.00 3 . 99
1.00 4 . 9
1.00 5 . 0
1.00 6 . 0
Stem width: 1000.00
Each leaf: 1 case(s)
Calculated count (1 day after stop tt) Stem-and-Leaf Plot for
VAR00001= Group 4
Frequency Stem & Leaf
3.00 1 . 000
2.00 1 . 55
1.00 2 . 0
Stem width: 100.00
Each leaf: 1 case(s)
Calculated count (1 day after stop tt) Stem-and-Leaf Plot for
VAR00001= Group 5
Frequency Stem & Leaf
1.00 1 . 5
2.00 2 . 00
3.00 3 . 005
Stem width: 100.00
Each leaf: 1 case(s)
Normal Q-Q Plots
Detrended Normal Q-Q Plots
Calculated count (3 days after stop of tt)
Stem-and-Leaf Plots
Calculated count (3 days after stop of tt) Stem-and-Leaf Plot for
VAR00001= Group 3
Frequency Stem & Leaf
1.00 3 . 8
2.00 4 . 13
2.00 5 . 08
0.00 6 .
1.00 7 . 0
Stem width: 1000.00
Each leaf: 1 case(s)
Calculated count (3 days after stop of tt) Stem-and-Leaf Plot for
VAR00001= Group 4
Frequency Stem & Leaf
2.00 10 . 00
1.00 11 . 0
1.00 12 . 0
2.00 13 . 00
Stem width: 100.00
Each leaf: 1 case(s)
Calculated count (3 days after stop of tt) Stem-and-Leaf Plot for
VAR00001= Group 5
Frequency Stem & Leaf
1.00 0 . 9
3.00 1 . 168
2.00 2 . 00
Stem width: 1000.00
Each leaf: 1 case(s)
Normal Q-Q Plots
Detrended Normal Q-Q Plots
Calculated count (7 days after stop of tt)
Stem-and-Leaf Plots
Calculated count (7 days after stop of tt) Stem-and-Leaf Plot for
VAR00001= Group 3
Frequency Stem & Leaf
2.00 0 . 33
4.00 0 . 5557
Stem width: 10000.00
Each leaf: 1 case(s)
Calculated count (7 days after stop of tt) Stem-and-Leaf Plot for
VAR00001= Group 4
Frequency Stem & Leaf
2.00 3 . 00
2.00 4 . 00
1.00 5 . 0
1.00 6 . 0
Stem width: 100.00
Each leaf: 1 case(s)
Calculated count (7 days after stop of tt) Stem-and-Leaf Plot for
VAR00001= Group 5
Frequency Stem & Leaf
3.00 3 . 000
1.00 4 . 0
1.00 5 . 0
1.00 6 . 0
Stem width: 100.00
Each leaf: 1 case(s)
Normal Q-Q Plots
Detrended Normal Q-Q Plots
