# Supplementary material for: Comparing the therapeutic potentials of Lactobacillus johnsonii vs. Lactobacillus acidophilus against vulvovaginal candidiasis in female rats: an in vivo study
Source: Front Microbiol. 2023 Jul 17;14:1222503. doi: 10.3389/fmicb.2023.1222503 (PMC10388188; doi:10.3389/fmicb.2023.1222503)
Supplement: Supplementary file 3 [file Data_Sheet_2.xlsx]

## Sheet: Sheet1
EXAMINE VARIABLES=VAR00002 VAR00003 VAR00004 BY VAR00001
/PLOT BOXPLOT STEMLEAF NPPLOT
/COMPARE GROUPS
/STATISTICS DESCRIPTIVES
/CINTERVAL 95
/MISSING LISTWISE
/NOTOTAL.
Explore
groups
Case Processing Summary
groups		Cases
		Valid		Missing		Total
		N	Percent	N	Percent	N	Percent
Hyphae	1.00	6	1	0	0	6	1
	2.00	6	1	0	0	6	1
	3.00	6	1	0	0	6	1
	4.00	6	1	0	0	6	1
	5.00	6	1	0	0	6	1
Masson`s Trichrome	1.00	6	1	0	0	6	1
	2.00	6	1	0	0	6	1
	3.00	6	1	0	0	6	1
	4.00	6	1	0	0	6	1
	5.00	6	1	0	0	6	1
NF-KB	1.00	6	1	0	0	6	1
	2.00	6	1	0	0	6	1
	3.00	6	1	0	0	6	1
	4.00	6	1	0	0	6	1
	5.00	6	1	0	0	6	1
Descriptives
groups				Statistic	Std. Error
Hyphae	1.00	Mean		0	0
		95% Confidence Interval for Mean	Lower Bound	0
			Upper Bound	0
		5% Trimmed Mean		0
		Median		0
		Variance		0
		Std. Deviation		0
		Minimum		0
		Maximum		0
		Range		0
		Interquartile Range		0
		Skewness
		Kurtosis
	2.00	Mean		0	0
		95% Confidence Interval for Mean	Lower Bound	0
			Upper Bound	0
		5% Trimmed Mean		0
		Median		0
		Variance		0
		Std. Deviation		0
		Minimum		0
		Maximum		0
		Range		0
		Interquartile Range		0
		Skewness
		Kurtosis
	3.00	Mean		24.5	2.37697
		95% Confidence Interval for Mean	Lower Bound	18.3898
			Upper Bound	30.6102
		5% Trimmed Mean		24.6111
		Median		25.5
		Variance		33.9
		Std. Deviation		5.82237
		Minimum		16
		Maximum		31
		Range		15
		Interquartile Range		10.5
		Skewness		-0.455977	0.845154
		Kurtosis		-1.38904	1.74078
	4.00	Mean		18.8333	1.424
		95% Confidence Interval for Mean	Lower Bound	15.1728
			Upper Bound	22.4938
		5% Trimmed Mean		18.8704
		Median		19
		Variance		12.1667
		Std. Deviation		3.48807
		Minimum		14
		Maximum		23
		Range		9
		Interquartile Range		6.75
		Skewness		-0.216	0.845154
		Kurtosis		-1.45266	1.74078
	5.00	Mean		3.16667	0.703167
		95% Confidence Interval for Mean	Lower Bound	1.35912
			Upper Bound	4.97422
		5% Trimmed Mean		3.12963
		Median		3
		Variance		2.96667
		Std. Deviation		1.7224
		Minimum		1
		Maximum		6
		Range		5
		Interquartile Range		2.75
		Skewness		0.678436	0.845154
		Kurtosis		0.814291	1.74078
Masson`s Trichrome	1.00	Mean		2.32167	0.117797
		95% Confidence Interval for Mean	Lower Bound	2.01886
			Upper Bound	2.62447
		5% Trimmed Mean		2.32241
		Median		2.33
		Variance		0.0832567
		Std. Deviation		0.288542
		Minimum		1.92
		Maximum		2.71
		Range		0.79
		Interquartile Range		0.4675
		Skewness		-0.0697385	0.845154
		Kurtosis		-1.03347	1.74078
	2.00	Mean		2.49667	0.0998555
		95% Confidence Interval for Mean	Lower Bound	2.23998
			Upper Bound	2.75335
		5% Trimmed Mean		2.50019
		Median		2.555
		Variance		0.0598267
		Std. Deviation		0.244595
		Minimum		2.18
		Maximum		2.75
		Range		0.57
		Interquartile Range		0.5025
		Skewness		-0.458908	0.845154
		Kurtosis		-2.02199	1.74078
	3.00	Mean		13.5433	0.162001
		95% Confidence Interval for Mean	Lower Bound	13.1269
			Upper Bound	13.9598
		5% Trimmed Mean		13.5554
		Median		13.565
		Variance		0.157467
		Std. Deviation		0.396821
		Minimum		12.89
		Maximum		13.98
		Range		1.09
		Interquartile Range		0.6175
		Skewness		-0.785722	0.845154
		Kurtosis		0.252141	1.74078
	4.00	Mean		10.9	0.164317
		95% Confidence Interval for Mean	Lower Bound	10.4776
			Upper Bound	11.3224
		5% Trimmed Mean		10.9233
		Median		11.005
		Variance		0.162
		Std. Deviation		0.402492
		Minimum		10.13
		Maximum		11.25
		Range		1.12
		Interquartile Range		0.5125
		Skewness		-1.80873	0.845154
		Kurtosis		3.65949	1.74078
	5.00	Mean		2.23333	0.119601
		95% Confidence Interval for Mean	Lower Bound	1.92589
			Upper Bound	2.54078
		5% Trimmed Mean		2.22259
		Median		2.16
		Variance		0.0858267
		Std. Deviation		0.292962
		Minimum		1.91
		Maximum		2.75
		Range		0.84
		Interquartile Range		0.435
		Skewness		1.19287	0.845154
		Kurtosis		1.6785	1.74078
NF-KB	1.00	Mean		0.215	0.0147761
		95% Confidence Interval for Mean	Lower Bound	0.177017
			Upper Bound	0.252983
		5% Trimmed Mean		0.213333
		Median		0.205
		Variance		0.00131
		Std. Deviation		0.0361939
		Minimum		0.18
		Maximum		0.28
		Range		0.1
		Interquartile Range		0.055
		Skewness		1.36668	0.845154
		Kurtosis		1.8443	1.74078
	2.00	Mean		0.251667	0.00477261
		95% Confidence Interval for Mean	Lower Bound	0.239398
			Upper Bound	0.263935
		5% Trimmed Mean		0.251296
		Median		0.25
		Variance		0.000136667
		Std. Deviation		0.0116905
		Minimum		0.24
		Maximum		0.27
		Range		0.03
		Interquartile Range		0.0225
		Skewness		0.667628	0.845154
		Kurtosis		-0.446163	1.74078
	3.00	Mean		0.898333	0.0116667
		95% Confidence Interval for Mean	Lower Bound	0.868343
			Upper Bound	0.928323
		5% Trimmed Mean		0.898148
		Median		0.895
		Variance		0.000816667
		Std. Deviation		0.0285774
		Minimum		0.86
		Maximum		0.94
		Range		0.08
		Interquartile Range		0.05
		Skewness		0.249948	0.845154
		Kurtosis		-0.465306	1.74078
	4.00	Mean		0.356667	0.0168655
		95% Confidence Interval for Mean	Lower Bound	0.313313
			Upper Bound	0.400021
		5% Trimmed Mean		0.356296
		Median		0.36
		Variance		0.00170667
		Std. Deviation		0.0413118
		Minimum		0.31
		Maximum		0.41
		Range		0.1
		Interquartile Range		0.085
		Skewness		-0.0529509	0.845154
		Kurtosis		-1.72119	1.74078
	5.00	Mean		0.258333	0.00600925
		95% Confidence Interval for Mean	Lower Bound	0.242886
			Upper Bound	0.273781
		5% Trimmed Mean		0.258148
		Median		0.255
		Variance		0.000216667
		Std. Deviation		0.0147196
		Minimum		0.24
		Maximum		0.28
		Range		0.04
		Interquartile Range		0.025
		Skewness		0.418072	0.845154
		Kurtosis		-0.859172	1.74078
Tests of Normality
groups		Kolmogorov-Smirnova			Shapiro-Wilk
		Statistic	df	Sig.	Statistic	df	Sig.
Hyphae	1.00		6			6
	2.00		6			6
	3.00	0.226123	6	0.200*	0.938458	6	0.646802
	4.00	0.151356	6	0.200*	0.96139	6	0.830389
	5.00	0.20521	6	0.200*	0.961368	6	0.830223
Masson`s Trichrome	1.00	0.196401	6	0.200*	0.964713	6	0.855223
	2.00	0.207164	6	0.200*	0.884833	6	0.291992
	3.00	0.192307	6	0.200*	0.933538	6	0.607687
	4.00	0.283902	6	0.142067	0.816666	6	0.0825621
	5.00	0.238894	6	0.200*	0.918555	6	0.495016
NF-KB	1.00	0.221604	6	0.200*	0.891329	6	0.32521
	2.00	0.22335	6	0.200*	0.907579	6	0.420659
	3.00	0.143413	6	0.200*	0.989006	6	0.986611
	4.00	0.204015	6	0.200*	0.918239	6	0.492772
	5.00	0.21435	6	0.200*	0.958012	6	0.804296
*. This is a lower bound of the true significance.
a. Lilliefors Significance Correction
Hyphae
Stem-and-Leaf Plots
Hyphae Stem-and-Leaf Plot for
VAR00001= 1.00
Frequency Stem & Leaf
6.00 0 . 000000
Stem width: 10.00
Each leaf: 1 case(s)
Hyphae Stem-and-Leaf Plot for
VAR00001= 2.00
Frequency Stem & Leaf
6.00 0 . 000000
Stem width: 10.00
Each leaf: 1 case(s)
Hyphae Stem-and-Leaf Plot for
VAR00001= 3.00
Frequency Stem & Leaf
1.00 1 . 6
4.00 2 . 0389
1.00 3 . 1
Stem width: 10.00
Each leaf: 1 case(s)
Hyphae Stem-and-Leaf Plot for
VAR00001= 4.00
Frequency Stem & Leaf
1.00 1 . 4
2.00 1 . 68
3.00 2 . 023
Stem width: 10.00
Each leaf: 1 case(s)
Hyphae Stem-and-Leaf Plot for
VAR00001= 5.00
Frequency Stem & Leaf
5.00 0 . 12334
1.00 0 . 6
Stem width: 10.00
Each leaf: 1 case(s)
Normal Q-Q Plots
Detrended Normal Q-Q Plots
Masson`s Trichrome
Stem-and-Leaf Plots
Masson`s Trichrome Stem-and-Leaf Plot for
VAR00001= 1.00
Frequency Stem & Leaf
1.00 1 . 9
3.00 2 . 114
2.00 2 . 57
Stem width: 1.00
Each leaf: 1 case(s)
Masson`s Trichrome Stem-and-Leaf Plot for
VAR00001= 2.00
Frequency Stem & Leaf
3.00 2 . 124
3.00 2 . 677
Stem width: 1.00
Each leaf: 1 case(s)
Masson`s Trichrome Stem-and-Leaf Plot for
VAR00001= 3.00
Frequency Stem & Leaf
1.00 12 . 8
2.00 13 . 44
3.00 13 . 789
Stem width: 1.00
Each leaf: 1 case(s)
Masson`s Trichrome Stem-and-Leaf Plot for
VAR00001= 4.00
Frequency Stem & Leaf
1.00 Extremes (=<10.1)
2.00 10 . 89
3.00 11 . 012
Stem width: 1.00
Each leaf: 1 case(s)
Masson`s Trichrome Stem-and-Leaf Plot for
VAR00001= 5.00
Frequency Stem & Leaf
1.00 1 . 9
4.00 2 . 0113
1.00 2 . 7
Stem width: 1.00
Each leaf: 1 case(s)
Normal Q-Q Plots
Detrended Normal Q-Q Plots
NF-KB
Stem-and-Leaf Plots
NF-KB Stem-and-Leaf Plot for
VAR00001= 1.00
Frequency Stem & Leaf
2.00 1 . 89
3.00 2 . 013
1.00 2 . 8
Stem width: .10
Each leaf: 1 case(s)
NF-KB Stem-and-Leaf Plot for
VAR00001= 2.00
Frequency Stem & Leaf
2.00 24 . 00
2.00 25 . 00
1.00 26 . 0
1.00 27 . 0
Stem width: .01
Each leaf: 1 case(s)
NF-KB Stem-and-Leaf Plot for
VAR00001= 3.00
Frequency Stem & Leaf
3.00 8 . 689
3.00 9 . 024
Stem width: .10
Each leaf: 1 case(s)
NF-KB Stem-and-Leaf Plot for
VAR00001= 4.00
Frequency Stem & Leaf
2.00 3 . 11
3.00 3 . 579
1.00 4 . 1
Stem width: .10
Each leaf: 1 case(s)
NF-KB Stem-and-Leaf Plot for
VAR00001= 5.00
Frequency Stem & Leaf
1.00 2 . 4
5.00 2 . 55678
Stem width: .10
Each leaf: 1 case(s)
Normal Q-Q Plots
Detrended Normal Q-Q Plots
